# Supplementary material for: Identification of Insulin-like Growth Factor (IGF) Family Genes in the Golden Pompano, Trachinotus ovatus: Molecular Cloning, Characterization and Gene Expression
Source: Int J Mol Sci. 2024 Feb 21;25(5):2499. doi: 10.3390/ijms25052499 (PMC10931442; doi:10.3390/ijms25052499)
Supplement: Supplementary file 1 [file ijms-25-02499-s001.zip]

Archive with 1 entries (1 files):
- ijms-2807866-supplementary.pdf
